# Supplementary material for: cAMP Compartmentalisation in Human Myometrial Cells
Source: Cells. 2023 Feb 24;12(5):718. doi: 10.3390/cells12050718 (PMC10001376; doi:10.3390/cells12050718)
Supplement: Supplementary file 1 [file cells-12-00718-s001.zip]

Archive with 1 entries (1 files):
- cells-2227411-supplementary.pdf
